# Supplementary material for: The Disruption of Cyp7b1 Controls IGFBP2 and Prediabetes Exerted Through Different Hydroxycholesterol Metabolites
Source: Int J Mol Sci. 2025 Dec 12;26(24):11994. doi: 10.3390/ijms262411994 (PMC12732954; doi:10.3390/ijms262411994)
Supplement: Supplementary file 1 [file ijms-26-11994-s001.zip]

Archive with 2 entries (2 files):
- ijms-4006646-supplementary-Figures.pdf
- ijms-4006646-supplementary-Tables.pdf
